# Supplementary material for: Translation and Linguistic Validation of Outcome Instruments for Traumatic Brain Injury Research and Clinical Practice: A Step-by-Step Approach within the Observational CENTER-TBI Study
Source: J Clin Med. 2021 Jun 28;10(13):2863. doi: 10.3390/jcm10132863 (PMC8269004; doi:10.3390/jcm10132863)
Supplement: Supplementary file 1 [file jcm-10-02863-s001.zip]

Archive with 1 entries (1 files):
- jcm-1276004-supplementary.pdf
